# Supplementary material for: Selective optogenetic control of Gq signaling using human Neuropsin
Source: Nat Commun. 2022 Apr 1;13:1765. doi: 10.1038/s41467-022-29265-w (PMC8975936; doi:10.1038/s41467-022-29265-w)
Supplement: Supplementary file 7 — Source Data [file 41467_2022_29265_MOESM7_ESM.xlsx]

## Sheet: Figure 1
Figure 1b	IP1 Assay
			WT	WT CCh	WT light	hOPN5	hOPN5 CCh	hOPN5 light	hOPN5 light FR
			21.2537	39.4128	13.4088	22.9137	25.7556	29.7089	10.5384
			46.6654	82.4956	43.3488	39.085	49.1317	50.345	44.6445
			5.37069	88.5918	28.0865	34.6129	46.6892	36.4287	19.7542
			9.99775	60.9405	8.08483	7.48853	21.5527	23.5574	1.2801
			19.4084	52.7118	9.1398	17.2825	26.4785	26.1188	19.8044
			25.3512	86.2397	23.7637	27.5247	58.5098	49.3358	17.9445
			28.8435	83.4313	28.2467	25.5269	48.1695	48.0569	8.67493
			18.1916	50.3235	12.9974	22.3548	37.1476	37.3635	22.7995
			25.6219	68.309	21.9829	41.4115	59.7618	55.3424	19.5881
			12.5	63.7578	15.1578	31.742	46.3572	33.1704	10.3305
			12.0623	69.5213	15.5881	14.8909	45.273	23.7228	19.1132
			29.7021	83.7204	21.0339	34.2052	52.3442	41.4729	14.9658
			8.68236	62.1616	4.09279	10.5228	47.1937	28.098
			24.5031	56.7035	15.9615	17.508	39.7406	44.6896
			24.072	63.8118	20.8223	10.7529	47.0848	65.2663
Figure 1c Ca2+ Imaging hOPN5 versus pharmacological activation
	Data points
		wild type										OPN5/eYFP
	CCh	1.58682	1.31753	2.06424	2.55709	2.53375	2.59603	1.45732	2.14857	2.16178	2.19339	2.16781	1.81427	2.17289	1.56166	1.97398	1.97269	1.97287	1.94289	2.51213	2.32517
	ATP	1.61131	1.37522	2.48963	2.80023	3.09692	2.94026	1.57297	2.76028	2.36689	2.81322	2.49353	2.58731	2.49516	2.09069	2.33382	2.51428	2.31149	2.35192	2.30076	2.99975
	UV_Light	1.03437	0.925606	0.935116	1.03056	0.998013	0.98482	0.962236	1.00476	0.857428	0.818568	2.48108	2.70091	2.3526	2.10415	2.55581	2.36187	2.39935	2.58662	3.58475	3.32964
	Representative trace
	Time (sec)	HEK WT	HEK hOPN5(WT)-eYFP
	5	1.00315	1.00137
	10	1.00092	1.00097
	15	0.99731	1.00006
	20	1.00016	0.99957
	25	1.00078	0.99953
	30	0.99767	0.99851
	35	0.99326	0.99554
	40	1.03243	0.99549
	45	1.10046	0.99464
	50	1.51539	0.99338
	55	2.06424	1.38846
	60	1.96094	1.93604
	65	1.91239	1.97287
	70	1.82203	1.91289
	75	1.72893	1.82308
	80	1.69651	1.76494
	85	1.63871	1.70513
	90	1.61547	1.63823
	95	1.57161	1.56464
	100	1.39779	1.50189
	105	1.30646	1.40671
	110	1.23576	1.38686
	115	1.1833	1.39333
	120	1.1481	1.37149
	125	1.12687	1.31814
	130	1.11259	1.26214
	135	1.10079	1.20486
	140	1.09177	1.14861
	145	1.0839	1.10424
	150	1.07457	1.06041
	155	1.06628	1.02673
	160	1.06434	1.00566
	165	1.05904	0.99296
	170	1.05198	0.98626
	175	1.0475	0.98051
	180	1.04189	0.9783
	185	1.03364	0.97688
	190	1.03088	0.97538
	195	1.02723	0.97401
	200	1.0236	0.97359
	205	1.02069	0.97306
	210	1.01934	0.97308
	215	1.01377	0.97055
	220	1.00793	0.97189
	225	1.00669	0.97114
	230	1.0095	0.96922
	235	1.00866	0.969
	240	1.00534	0.96999
	245	1.00255	0.96877
	250	1.00111	0.96886
	255	1.00309	0.96635
	260	1.00091	0.96769
	265	0.99756	0.968
	270	1.00097	0.96678
	275	1.00075	0.96699
	280	0.9991	0.96695
	285	0.99553	0.96584
	290	0.9954	0.96613
	295	0.99614	0.96432
	300	0.99474	0.96567
	305	0.98911	0.96553
	310	0.98761	0.96644
	315	0.99065	0.96597
	320	0.98992	0.96465
	325	0.98875	0.96528
	330	0.9896	0.96592
	335	0.99154	0.96502
	340	2.48962	0.96439
	345	2.41075	2.31149
	350	2.16494	2.28193
	355	1.98474	2.11149
	360	1.84343	1.92778
	365	1.78625	1.77966
	370	1.70611	1.67074
	375	1.68255	1.57014
	380	1.61292	1.49972
	385	1.51428	1.44126
	390	1.44497	1.38847
	395	1.3993	1.31096
	400	1.35937	1.30272
	405	1.29433	1.29956
	410	1.21219	1.28689
	415	1.14269	1.27309
	420	1.09881	1.25575
	425	1.07242	1.23463
	430	1.05694	1.21114
	435	1.04398	1.17953
	440	1.03077	1.15234
	445	1.02629	1.12808
	450	1.00712	1.09634
	455	0.99813	1.06436
	460	0.98691	1.03372
	465	0.98281	1.00991
	470	0.97954	0.99517
	475	0.97221	0.98484
	480	0.96838	0.98484
	485	0.96033	0.98484
	490	0.9563	0.97904
	495	0.95602	0.97713
	500	0.94808	0.9759
	505	0.94398	0.9726
	510	0.94614	0.97149
	515	0.94462	0.97188
	520	0.93661	0.97077
	525	0.93651	0.97
	530	0.93379	0.967
	535	0.93307	0.96584
	540	0.92975	0.96771
	545	0.92869	0.96559
	550	0.931	0.96592
	555	0.9304	0.96464
	560	0.92646	0.96463
	565	0.92748	0.96283
	570	0.92679	0.96344
	575	0.924	0.96229
	580	0.92427	0.96163
	585	0.9248	0.96408
	590	0.927	0.96327
	595	0.92593	0.96511
	600	0.92794	0.96565
	605	0.92971	0.96313
	610	0.92648	0.96516
	615	0.9337	0.96579
	620	0.92523	0.96645
	625	0.92625	0.96772
	630	0.92341	0.96472
	635	0.93512	2.39936
	640	0.93118	2.3914
	645	0.92984	2.29253
	650	0.92953	2.15795
	655	0.92889	2.01159
	660	0.92783	1.86338
	665	0.92751	1.72044
	670	0.93021	1.57856
	675	0.9285	1.44663
	680	0.93133	1.32832
	685	0.93087	1.23237
	690	0.92962	1.15352
	695	0.93283	1.09671
	700	0.93157	1.05784
	705	0.93261	1.03567
	710	0.92933	1.02333
	715	0.93399	1.01477
	720	0.93258	1.0082
	725	0.93471	1.00371
	730	0.93168	1.00181

## Sheet: Figure 2
	Figure 2a Ca2+ Imaging light sensitivity							Figure 2b Ca Imaging eli50							Figure 2c Ca2+ Imaging Max Ca Increase
	hOPN5/eYFP		hOPN5_IRES_eGFP						hOPN5(WT)-eYFP	hOPN5(WT)-IRES-eGFP						hOPN5(WT)-eYFP	hOPN5(WT)-IRES-eGFP
								1	3.908	2.84					1	2.081	2.375
	log of light intensity	F/F0	log of light intensity	F/F0				2	2.982	2.801					2	2.216	2.19
	-9	1e-06	-9	1e-06				3	2.919	2.707					3	2.362	2.114
	-7	0.00704435	-7	0.00133692				4	3.38	2.526					4	2.311	2.115
	-6.52288	0.00212561	-6.52288	0.00545866				5	3.424	4.061					5	2.122	2.076
	-6	0.0869737	-6	0.0732432				6	3.794	3.344					6	2.355	2.046
	-5.52288	1.25551	-5.52288	1.09674				7	4.795	3.443					7	1.935	2.345
	-5	2.16087	-5	2.08753				8	2.964	3.691					8	2.266	2.184
	-4.52288	2.31667	-4.52288	2.2887				9	2.435	3.787					9	2.073	2.409
	-4	2.3616	-4	2.41804				10	2.399	3.107					10	1.911	2.294
	-3.52288	2.32966	-3.52288	2.50989				11	2.779	3.346					11	1.307	2.161
								12	2.988	3.116					12	2.387	2.164
								13	3.817	3.779					13	2.168	2.51
								14	3.633	2.614					14	2.019	2.51
								15	4.28	2.975					15	1.965	2.89

## Sheet: Figure 3
	Figure 3a Analysis GloSensor Experiments						Figure 3b Ca2+ Imaging with KO cells
		OPN5 w/o	OPN5 light	M2 w/o	M2 CCh				Gq-KO
		12.17	14.01	15.42	7.384				1	2	3	4	5	6	7	8	9	10	11	12	13	14	15
		12.2	12.04	15.3	6.15			ATP_hOPN5-eYFP	1.1997	1.24468	1.15553	1.33036	1.30098	1.14335	1.20159	1.03976	1.09377	1.17311	1.17358	1.14167	1.22102	1.16203	1.14652
		14.78	16.27	15.71	8.124			UV Light_hOPN5-eYFP	1.00179	1.02799	1.00507	1.00352	1.00649	1.01395	1.00797	1.00603	1.00035	1.00887	1.00521	1.00264	0.994749	1.00666	1.0071
		18.95	17.08	14.74	10.52			CPA_hOPN5-eYFP	2.75219	2.58749	2.60047	2.64956	2.7729	2.66218	2.44851	2.32667	1.87896	2.53466	2.93034	2.44292	2.23836	2.21203	2.05736
		10.8	10.6	20.32	7.617
		30.78	13.91	12.75	5.698
		14.74	14.84						Gi-KO
		15.08	10.46						1	2	3	4	5	6	7	8	9	10	11	12	13	14	15	16	17	18	19	20	21	22	23	24	25	26
		26.02	10.28					ATP_hOPN5-eYFP	1.8829	2.39316	2.03218	2.11354	2.22617	1.99481	2.58403	2.50005	1.64276	1.9365	2.3678	2.69372	2.49229	2.74423	1.89598	2.73291	2.4808	2.86215	2.22601	2.14963	2.47442	2.39549	2.12499	2.00682	2.39706	1.24835
		18.15	20.47					UV Light_hOPN5-eYFP	5.24097	3.9852	3.56186	4.56105	3.13846	3.00297	3.45736	2.72196	2.94712	3.00675	2.91348	3.50237	2.60228	3.0837	3.013	2.35846	3.1215	3.79347	2.99912	3.25103	2.8557	3.21706	2.51734	2.17154	2.30754	1.32674
			15.57					CPA_hOPN5-eYFP	2.08376	1.89434	1.7311	1.81787	1.57943	1.76332	2.21761	2.16208	1.76421	1.64848	1.95321	2.15269	2.15578	2.23311	1.90549	2.15765	2.13454	2.58165	1.99252	2.04286	2.23126	2.16657	2.39428	2.24486	2.44626	1.56927
									WT
	Figure 3e Analysis GIRK channel activity								1	2	3	4	5	6	7	8	9	10	11	12	13	14	15	16	17	18	19	20	21	22	23	24	25
								ATP_hOPN5-eYFP	2.5297	1.70331	2.84886	2.98337	3.03932	3.04006	2.12166	2.74602	2.56254	3.44344	2.78642	2.87734	2.61564	2.25771	2.33229	2.44696	2.62376	3.05294	2.16491	2.69959	2.42438	1.99734	3.2932	2.66666	2.39159
								UV Light_hOPN5-eYFP	2.22317	2.18448	2.32802	2.20677	2.21901	2.45841	2.68735	3.095	2.60548	3.0207	2.52634	2.80226	2.95428	2.91173	2.92757	2.81106	2.45929	2.94395	2.38735	2.46697	2.51803	2.63662	2.83325	2.54365	2.57868
		hOPN5	hOPN5 FR	hOPN5 PTX	control			CPA_hOPN5-eYFP	2.04657	1.9377	1.90576	2.00774	2.25036	2.14225	1.84537	2.11468	2.19203	2.27441	1.88662	1.99897	2.17323	2.17167	2.25898	2.13903	2.03712	2.20829	1.94464	2.14764	2.34485	2.22772	1.95454	1.9278	1.90714
		3.36529	1.98584	3.40194	22.6325
		-29.6035	-4.40866	-11.8095	-10.5536
		-10.4583	0.107659	3.14586	-3.2331
		-1.11366	-13.2841	-1.1662	3.13447
		14.5166	-7.80562	-11.0933	3.19726
		-6.38344	10.9065	-9.15627	14.7545
		0.650886	3.95713	-21.8464	8.1714
		-37.1166	-6.19835	11.1116	-6.78328
		-8.85155	-4.80337	-0.428537	1.26103
		-5.52796	0.784308	-35.8365	1.02629
		-9.87388	24.964	-21.7378	1.67395
		-39.8815	-8.39728	-2.7158	-3.37137
		9.69219	-10.4485	-8.24359	3.34483
		4.31508	5.8975	0.773383	-2.4572
		-1.2657	5.75413	-16.8214	-3.62698
		-9.58288	-5.22795	-4.12072	-3.54106
		-12.1788	16.2187	16.9788	-3.19533
		19.5253	3.15318	16.5928
		-2.08914	-6.94745	-36.9699
		-44.0367	-12.2232	-13.9296
		-17.9758	1.76393	-30.2063
		-35.0648	0.331488	-31.6029
		-19.7371	-13.9238	-20.8544
		-24.5147	19.2131	-62.3312
		-42.7975	-3.19625	-8.05217
		-27.0052	1.44791	-30.0507
		-36.246	1.11015	-35.7052
		-27.4728	-11.0473	-58.2521
		-35.3558		-54.4902
		-30.6018		-33.2623
		-22.1972		-16.0812
		-40.965		-32.715
		-31.4325		-36.1987
		-46.1601		-18.0883
		-16.2245		-35.5772
		-30.2064		-25.2034
		-21.4897
		-42.4659
		-32.8246
		-15.1422
		-22.2309
		-34.2699
		-33.435
		-45.0735
		4.56342
		-3.72047
		11.3728
		-12.4495
		-10.6959
		-37.2799
		-34.0476
		-11.3227
		-22.7002
		-14.6774
		4.56342
		-3.72047
		11.3728
		-1.80298

## Sheet: Figure 4
	Figure 4a Ca Imaging TPRC6
		hOPN5 TRPC6		hOPN5									Figure 4c SAR Sensitivity in Assays
		w/o	Blocker	w/o	Blocker							UV light
		1.21536	0.511903	0.736235	0.00397057								log (Conc)	1	2	3	4		Mean	SD	SEM
		1.24652	0.405974	0.842767	0.00643517								-10.0223	102.5	99.3	99.3	99.5		100.15	1.5695	0.78475
		1.21478	0.405534	0.30963	0.00451884								-9.52288	101.9	102.1	102.8	111.3		104.525	4.53312	2.26656
		1.28856	0.443379	0.492262	0.00731877								-9.02228	101.7	99.5	104.2	115.8		105.3	7.25856	3.62928
		1.1426	0.344748	0.767025	0.0071381								-8.52288	95.5	112.7	102.2	91.4		100.45	9.30108	4.65054
		1.22159	0.389366	0.902335	0.00853535								-8.02228	70	73	82.5	64.7		72.55	7.46838	3.73419
		1.11493	0.38011	0.788466	0.00691016								-7.52288	6.1	5.3	15.8	1.8		7.25	5.99806	2.99903
		1.20211	0.407063	0.908165	0.0101415								-7.02228	0.6	0.6	0.6	0.6		0.6	0	0
		1.12897	0.375756										-6.52288	0.5	0.6	0.6	0.5		0.55	0.05774	0.02887
		1.18166	0.351923										-6.02228	0.6	0.5	0.5	0.5		0.525	0.05	0.025
		1.11963	0.324369										-5.52288	0.5	0.5	0.5	0.4		0.475	0.05	0.025
		1.16474	0.373315
		1.16917	0.423395									Acetylcholine
		1.18459	0.437858										log (Conc)	1	2	3	4		Mean	SD	SEM
		1.25617	0.418426										-10.0223	100.6	108.5	101.6	99.2		102.475	4.13552	2.06776
		1.29873	0.461043										-9.52288	106.5	109.8	106.9	112.5		108.925	2.80045	1.40022
													-9.02228	108.5	109.3	111.7	109.4		109.725	1.37689	0.68845
	Values for Figure 4d in seperate file												-8.52288	114.1	112.8	111.4	116.5		113.7	2.16795	1.08397
													-8.02228	107.6	107.8	103.2	107.5		106.525	2.22017	1.11009
													-7.52288	80.7	79.4	76.7	78.6		78.85	1.67432	0.83716
													-7.02228	24.6	23.8	19.9	19.6		21.975	2.59278	1.29639
													-6.52288	2.8	4.6	3.8	3.9		3.775	0.74106	0.37053
													-6.02228	5.2	4	3	4.5		4.175	0.92511	0.46256
													-5.52288	6.8	4.7	6.5	6.6		6.15	0.97468	0.48734
	Figure 4e TRPC6 Assay validation					Figure 4f	ACH screen validation
		Double Hits	Ach Hits				Double Hits	ACh Hits
		-5.72125	-6.90309				-4.52288	-6.33724
		-6.22915	-5.56067				-4.92082	-4.52288
		-7.21467	-5.46852				-4.58503	-4.98928
		-8.01773	-5.56864				-4.52288	-5.05306
		-6.92082	-6.52288				-4.52288	-5.79588
		-5.39254	-5.85387				-4.52288	-4.66756
		-4.58503	-8.70997				-4.52288	-7.9393
		-5.22915	-7.9914				-4.61979	-7.80967
			-6.07572					-5.34679
			-6.78252					-6.17718
			-6.9393					-6.21824
			-8.21112					-7.67778

## Sheet: Figure 5
	Figure 5d maximum Frequency change			Figure 5 e Time to peak			Figure 5g max Frequency Increase after FR900359
	ET1	UV light
	133.933	315.37		ET 1	UV light			FR (+/-)				DMSO (+/-)
	136.735	283.172		28.45	0.956			-	+			-	+
	100.231	169.845		14.15	0.178		20170704	152.341	16.9712		20171122	72.0244	113.716
	112.592	241.785		19.57	0.344		20170704	456.277	-13.4558		20171122	135.767	133.007
	131.173	213.384		43.74	0.474		20170704	101.18	20.7196		20171124	164.989	252.559
	139.898	356.019		16.33	0.525		20170704	174.75	1.97084		20171124	169.465	78.776
	108.877	330.323		16.78	0.417		20170704	234.631	11.3764		20171128	235.99	327.619
				13.42	0.443

## Sheet: Figure 6
	Figure 6 e heart rate increase hOPN5							Figure 6g Heart rate decrease Melanopsin			Figure 6h Heart weight to femur length
	F1+	F1-	CD1 WT	F2+	F2-						f1+	f1-	Cd1 WT	F2+	F8-
	0.562303	1.88748	2.12782	8.69287	0.873941			Melanopsin	CD1 WT		3.04861	4.89474	4.03622	5.0534	5.74151
	5.93187	-0.0252145	4.45529	3.76754	0.149818			-4.67478	-0.0239909		4.03774	4.64286	5.17647	3.9072	4.93093
	1.75134	2.9654	2.74339	9.74375	0.749759			-8.09612	0.494892		4.67617	6.71308	4.87791	2.9146	4.09969
	5.98381	3.02701	4.02263	7.99485	3.40452			-20.7013	0.711756		5.36765	5.79892	3.65099	4.5132	4.47514
	4.4669	4.20476	1.0126	0.549123	2.41364			-5.61711	-1.15567		5.75279	3.56919	5.26612	5.1141	4.56897
	2.79895	1.35787	2.23454	9.32515	1.758			-12.3112	-2.62041		3.70221	4.24009	3.02665	2.7767	3.32698
	2.22078	2.9654	2.71509	12.6559	2.43466						3.57708	3.03618	2.97655	4.9224
	16.8352	2.30743	2.48099	8.33575	0.971361						3.64829	3.64397	2.80416	4.4015
	7.44265	0.486783	1.95651	1.6325	2.58214							5.85259	2.74112
	5.36799		1.63231	3.95263	2.82237							5.62811
	7.0614		2.35807	7.4158	2.11819							3.26087
	0.63237		2.55391	3.04032	0.320586							4.59236
	4.26235		5.88309	2.29149	1.29471
	4.94821		0.0802362		0.534127
	5.67872		1.99219		0.752909
	4.10582		2.68966
	1.93062		0.336993
	10.4237
	13.5399
	11.7137

## Sheet: Figure 7c
	Figure 7c Contractility analysis
	WT	OPN5	FR
	1.0398	16.1947	-5.59462
	3.16	10.235	-19.8639
	8.53075	-3.20202	-2.91481
	5.60936	5.30611	6.05898
	-6.0398	-4.4804	2.74502
	4.53711	20.8055	-3.14311
	-8.88234	12.6511	-14.1085
	-16.952	52.344	-4.07244
	-8.75626	-3.28869	-5.2549
	-9.10709	19.7761	15.7501
	1.13705	44.4895	-7.63981
	-3.77207	26.7166	-30.6637
	6.4465	4.35013	3.3441
	-2.46841	9.57587
	3.34815	18.3559
	2.36017	-3.94405
	7.47513	-10.7337
	9.38975	79.8231
	9.06046	18.1887
	8.93627	-1.03732
	4.57206	-8.12682
	2.02637
	1.37623
	1.29168
	-4.86146
	22.0038
	-7.57735
	-5.04163
	28.5378
	1.74361
	-6.68069
	-6.14957
	6.79072
	-7.43976
	-5.2195

## Sheet: Figure 8
	Figure 8d isometric force Small intestine
		Endogenous								UV light								Electr. stim								10 µM CCh								60 mM K+
	CD1 WT	2.42	3.99	2.72	2.8	2.97	3.43	2.46	2.81	2.38	3.31	2.09	2.27	2.13	2.81	1.91	1.94	6.11	9	8.74	6.53	5.63	6.72	6.61	6.51	5.11	11.66	7.31	6.14	5.38	5.94	7.38	5.86	6.6	9.7	11.89	7.43	5.85	8.21	6.01	4.81
	OPN5	1.25	4.82	3.44	1.75	1.3	2.51	3.01		6.18	11.81	8.92	6.23	3.77	6.94	7.15		4.69	11.38	7.88	5.48	3.57	6.67	6.68		5.87	9.61	7.71	5.14	3.61	6.69	6.24		4.42	13.57	11.34	4.4	7.35	7.1	6.9
	OPN5 FR	0.29	0.09		0.02		0.11	0.02		0.62	0.27		0.03		0.09	0.01		2.66	0.59		0.13		0.26	0.12		1.23	0.5		0.24		0.15	0.18		7.22	3.57		3.49		3.11	3.35
	Figure 8e eLI50							Figure 8f Pulse duration
	LI [mW/mm²]	#79-1	#79-2	#79-4	#80-1	#80-2		Stim Duration [ms]	#79-1	#79-2	#79-4	#80-1	#80-2
	0.001	0.03	0.02	-0.03	0	0.11		1	-0.2	0.08	0.05	0.1	0.22
	0.003	-0.05	-0.1	0.08	0.03	0.08		3	-0.21	0.07	-0.12	0.3	0.41
	0.01	0.42	0.22	0.12	0.54	1.68		10	0.82	0.2	0.21	0.58	1.49
	0.03	1.48	0.52	0.45	1.84	2.04		30	1.28	0.62	0.81	2.01	3.18
	0.1	2.1	2.23	1.24	2.75	3.233		100	4.32	1.89	1.95	3.37	5.26
	0.3	4.14	3.19	2.62	3.76	5.52		300	5.77	3.49	2.67	4.32	6.55
	1	6.36	5.44	3.89	5.22	7.31		1000	7	3.72	4.54	4.94	7.01
	3	6.31	5.61	4.24	4.72	7.42		3000	6.82	4.6	4.21	4.55	6.93

## Sheet: Figure 9
	Figure 9b Pulse Interval
			Pulse duration
	Pulse interval	10ms												30ms												100ms												300ms
	10	0.467645	0.550201	0.500393	0.665839	0.188422	0.182249	0.231943	0.333333					0.477032	0.419922	0.506024	0.51767	0.391677	0.421578	0.308571	0.401559					0.56292	0.616749	0.543511	0.715493	0.49827	0.569892	0.604027	0.537374					0.601842	0.769231	0.741085	0.672532	0.717658	0.663255	0.412316	0.478161
	3.333	0.521139	0.616466	0.5476	0.501863	0.16118	0.191716	0.301119	0.325926					0.480565	0.365234	0.471386	0.586437	0.455324	0.273726	0.417143	0.424951					0.524496	0.62069	0.647328	0.728638	0.574394	0.507168	0.636625	0.589899					0.679632	0.783217	0.604651	0.705767	0.642115	0.607984	0.977242	0.882759
	2	0.498706	0.485944	0.630999	0.519255	0.276958	0.347929	0.309257	0.322222					0.454064	0.462891	0.5	0.594078	0.479804	0.385614	0.392381	0.409357					0.553314	0.640394	0.618321	0.739906	0.592849	0.496416	0.575264	0.513131					0.720573	0.765235	0.706977	0.774194	0.68933	0.728762	0.915663	0.694253
	1	0.483175	0.516064	0.668765	0.68323	0.397276	0.407101	0.431333	0.437037					0.620141	0.529297	0.582831	0.737345	0.543452	0.591409	0.744762	0.639376					0.691643	0.66798	0.720611	0.74554	0.66436	0.765233	0.765101	0.743434					0.784033	0.915085	0.852713	0.963832	0.844193	0.843398	1.31995	1.01609
	0.333	0.712683	0.827309	0.726987	0.852174	0.472191	0.501775	0.587996	0.492593					0.789753	0.701172	0.775602	0.968481	0.768666	0.697303	0.83619	0.994152					0.854947	0.93202	0.883969	0.907042	1.00577	0.790323	0.910834	0.929293					0.998976	1.06094	0.972093	1.06745	0.908404	1.12999	1.23962	1.02529
	0.1	0.873167	1.0261	0.93155	0.93913	0.665153	0.833136	0.872838	0.907407					0.899293	0.871094	0.939759	0.962751	0.913097	0.765235	0.937143	1.12671
	Figure 9b Duty cycle
		0.3Hz												1Hz												3Hz												10Hz
	Duty cycle
	90	0.87995	0.954781	0.96595	0.91055	0.994152	0.936709	1.01749	0.722317													1.13909	1.0957	1.0964	1.09531	0.984166	1.02756	1.05362	1.21316	0.442553	0.896686	1.02564	0.68
	30	0.779703	0.816901	0.836918	0.821101	0.982456	0.853526	0.749271	0.681431	0.898592	0.6176	1.01707	0.773734	0.855247	0.983842	0.935622	0.756563	0.592275	1.05906	0.986745	0.94717	0.901903	0.762829	0.915215	0.70625	0.80877	0.979556	0.723404	0.936842	0.587234	0.955166	1.01425	0.821818	0.843949	0.810198	0.890229	0.86314	0.81201	0.882253	0.947649	1.00353	1.47162	0.730216	0.99359	0.652893
	10									0.543662	0.5024	0.787805	0.651899	0.704463	0.644524	0.824034	1.12649	0.566524	0.810591	0.927835	0.879245													0.595541	0.620397	0.834741	0.722082	0.644909	0.817406	0.704525	0.949352	0.834061	0.928058	0.951923	0.971074
	9	0.575495	0.6894	0.643369	0.68578	0.502924	0.650995	0.708455	0.572402													0.547584	0.416089	0.752613	0.5875	0.606577	0.760889	0.714894	0.884211	0.4	0.810916	0.900285	0.607273
	3	0.335396	0.434396	0.401434	0.534404	0.479532	0.466546	0.446064	0.579216	0.464789	0.6432	0.487805	0.455696	0.564536	0.490126	0.643777	0.484487	0.23176	0.769857	0.665685	0.422642	0.351391	0.477115	0.566783	0.334375	0.394641	0.538667	0.525957	0.742105	0.229787	0.183236	0.760684	0.669091	0.261146	0.464589	0.598311	0.486986	0.596606	0.643345	0.413487	0.796231	0.423581	0.960432	0.817308	0.661157
	1									0.121127	0.1728	0.35122	0.231013	0.359469	0.504488	0.465236	0.28401	0.171674	0.533605	0.497791	0.422642													0.22293	0.25779	0.352232	0.329135	0.289817	0.197952	0.388642	0.520612	0.187773	0.546763	0.708333	0.53719
	0.9	0.214109	0.278725	0.263441	0.362385	0.25731	0.336347	0.300292	0.241908																	0.213155	0.266667	0.321702	0.265789	0.178723	0.245614	0.39886	0.469091
	0.3					0.25731	0.231465	0.151603	0.272572					0.205066	0.163375	0.314163	0.167064	0.034335	0.305499	0.353461	0.184906	0.058565	0.191401	0.116144	0.214063	0.115713	0.298667	0.108936	0.228947	0.110638	0.389864	0.310541	0.203636	0.156051	0.215297	0.147165	0.120907	0.120104	0.150171	0.221828	0.273263	0.117904	0.388489	0.464744	0.008264
	0.15
	0.1									0.047887	0.0768	0.056098	0.007911	0.102533	0.159785	0.142489	0.24105	0.111588	0.101833	0.20324	-0.04906													0.117834	-0.00567	0.108565	0.191436	-0.03003	0.237201	0.159716	0.117786	0.048035	0.039568	0.176282	0.293388
	0.09					0.152047	0.086799	0.034985	-0.04429																	0.059683	0.140444	0.037447	0.244737	0.110638	0.081871	0.216524	0.207273
	0.03													0.082027	0.131059	-0.20429	-0.09547	0.23176	0.305499	0.032401	0.075472					0.040195	-0.10311	0.076596	0.357895	0.034043	0.440546	0.122507	0.309091

## Sheet: Figure 10
	Figure 10 b Max Desensitization
		3s	10s	30s
		19.3384	42.515	51.2048
		24.7606	50.6195	53.8283
		34.8101	57.5758	48.2587
		56.0976	44.5161	48.227
		36.0335	49.6855	56.4516
		22.9084	35.2518	39.2336
		30.8108	50.1779	57.4405
		37.9653	50.2732	51.8302
		26.5625	41.5042	50.5618
		29.9517	43.1325	52.7704
		38.7755	57.4074	75.7143
	Figure 10 d T50% recovery
		3s	10s	30s
		3.053	3.855	3.264
		5.281	3.517	4.945
		5.302	3.034	5.337
		4.229	2.622	8.151
		3.104	3.695	5.578
		5.079	3.089	2.638
		3.319	3.164	2.381
		2.545	5.752	2.902
		4.977	4.231	3.555
		3.153	3.299	4.017

[truncated: 4 more sheets: Supplementary FIgure 1, Supplementary Figure 2, Supplementary figure 3, Figure 4D]
